# Supplementary material for: Machine Learning-Based Composition Design of Functionally Graded Alloys
Source: Materials (Basel). 2026 May 21;19(10):2174. doi: 10.3390/ma19102174 (PMC13208268; doi:10.3390/ma19102174)
Supplement: Supplementary file 1 [file materials-19-02174-s001.zip]

Archive with 1 entries (1 files):
- materials-4291140-supplementary.pdf
